# Supplementary material for: Detecting functional magnetic resonance imaging activation in white matter: Interhemispheric transfer across the corpus callosum
Source: BMC Neurosci. 2008 Sep 12;9:84. doi: 10.1186/1471-2202-9-84 (PMC2553800; doi:10.1186/1471-2202-9-84)
Supplement: Additional file 1 — Whole brain activation (group level). Activation maxima for the four conditions (p < 0.05, FWE corrected, extent = 2). L: left, R = right. [file 1471-2202-9-84-S1.xls]

## Sheet: AdditionalFile1
Additional File 1 - Whole brain activation (group level)
Activation maxima for the four conditions (p < 0.05, FWE corrected, extent = 2). L: left, R: right.
					MNI coordinates of maxima
Condition	Cluster size	Hemisphere	Lobe(s)	Area(s)	x	y	z	Z-score
Low IT	429	L/R	Frontal-limbic	Superior frontal gyrus	-6	12	54	7.61
				Medial frontal/cingulate gyri
	1342	L	Frontal-parietal	Pre-/post-central gyri	-30	-57	57	7.27
				Inferior frontal gyrus
				Middle frontal gyrus
				Superior parietal lobule
				Inferior parietal lobule
	1223	R	Frontal-parietal	Pre-/post-central gyri	45	-33	60	7.01
				Middle frontal gyrus
				Superior parietal lobule
				Inferior parietal lobule
	190	L	Frontal	Inferior frontal gyrus	-39	24	-6	6.97
	177	R	Frontal	Inferior frontal gyrus	42	24	-15	6.92
	229	R	Frontal	Inferior frontal gyrus	45	12	24	7.16
				Middle frontal gyrus
	56	R	Frontal	Inferior frontal gyrus	45	39	12	5.35
				Middle frontal gyrus
	3	L/R	Cerebellum	Anterior lobe	0	-60	-12	4.39
	470	L	Cerebellum	Anterior and posterior lobes	-33	-51	-36	7.21
		L	Occipital-temporal	Fusiform gyrus
				Middle occipital gyrus
	165	R	Cerebellum	Anterior and posterior lobes	33	-54	-36	6.61
		R	Temporal	Fusiform gyrus
	7	R	Cerebellum	Posterior lobe	45	-63	-21	5.2
		R	Temporal	Fusiform gyrus
	15	L	Subcortical	Putamen	-24	9	-6	4.81
	10	R	Subcortical	Putamen	21	6	-3	4.61
Visual IT	349	L/R	Frontal-limbic	Superior frontal gyrus	-6	12	54	7.56
				Medial frontal/cingulate gyri
	1418	L	Frontal-parietal	Pre-/post-central gyri	-36	-51	51	7.22
				Inferior frontal gyrus
				Middle frontal gyrus
				Superior parietal lobule
				Inferior parietal lobule
	1090	R	Frontal-parietal	Pre-/post-central gyri	45	-36	60	6.79
				Inferior frontal gyrus
				Superior parietal lobule
				Inferior parietal lobule
	133	L	Frontal	Inferior frontal gyrus	-39	24	-9	7.1
	3	L	Frontal	Inferior frontal gyrus	-42	36	15	4.55
				Middle frontal gyrus
	218	R	Frontal	Inferior frontal gyrus	48	12	27	7.28
				Middle frontal gyrus
	116	R	Frontal	Inferior frontal gyrus	36	24	-9	6.67
	70	R	Frontal	Inferior frontal gyrus	45	39	15	5.69
				Middle frontal gyrus
	778	L/R	Cerebellum	Anterior and posterior lobes	33	-54	-36	7.37
		L	Temporal	Fusiform gyrus
	10	R	Cerebellum	Posterior lobe	45	-63	-21	5.15
		R	Temporal	Fusiform gyrus
Motor IT	336	L/R	Frontal-limbic	Superior frontal gyrus	-6	12	54	7.14
				Medial frontal/cingulate gyri
	805	L	Frontal-parietal	Pre-/post-central gyri	-30	-60	57	6.86
				Middle frontal gyrus
				Superior parietal lobule
				Inferior parietal lobule
	881	R	Frontal-parietal	Pre-/post-central gyri	48	-33	60	7.04
				Middle frontal gyrus
				Superior parietal lobule
				Inferior parietal lobule
	214	L	Frontal	Inferior frontal gyrus	-57	12	30	7.18
				Middle frontal gyrus
	90	L	Frontal	Inferior frontal gyrus	-42	24	-15	6.5
	196	R	Frontal	Inferior frontal gyrus	42	12	24	6.58
				Middle frontal gyrus
	99	R	Frontal	Inferior frontal gyrus	45	21	-15	6.51
	75	R	Frontal	Inferior frontal gyrus	45	36	15	5.28
				Middle frontal gyrus
	58	L/R	Cerebellum	Anterior and posterior lobes	3	-69	-27	4.96
	104	L	Cerebellum	Anterior and posterior lobes	-33	-51	-33	5.67
		L	Temporal	Fusiform gyrus
	18	L	Occipital-temporal	Fusiform gyrus	-45	-66	-15	4.76
				Middle occipital gyrus
	6	L	Cerebellum	Posterior lobe	-6	-75	-36	4.66
	182	R	Cerebellum	Anterior and posterior lobes	33	-45	-39	7.05
High IT	412	L/R	Frontal-limbic	Superior frontal gyrus	-6	15	54	7.72
				Medial frontal/cingulate gyri
	1586	L	Frontal-parietal	Pre-/post-central gyri	-33	-57	60	7.32
				Inferior frontal gyrus
				Middle frontal gyrus
				Superior parietal lobule
				Inferior parietal lobule
	1730	R	Frontal-parietal	Pre-/post-central gyri	48	12	27	7.49
				Inferior frontal gyrus
				Middle frontal gyrus
				Superior parietal lobule
				Inferior parietal lobule
	205	L	Frontal	Inferior frontal gyrus	-42	24	-12	7.12
	26	L	Frontal	Inferior frontal gyrus	-42	36	15	5.37
				Middle frontal gyrus
	134	R	Frontal	Inferior frontal gyrus	48	39	18	6.7
				Middle frontal gyrus
	115	L/R	Cerebellum	Posterior lobe	3	-69	-24	5.16
	315	L	Cerebellum	Anterior and posterior lobes	-33	-51	-36	6.66
		L	Occipital-temporal	Fusiform gyrus
				Middle occipital gyrus
	257	R	Cerebellum	Anterior and posterior lobes	33	-54	-36	7.35
		R	Occipital-temporal	Fusiform gyrus
				Middle occipital gyrus
	16	L	Subcortical	Putamen	-27	6	-6	5.03
